# Supplementary material for: Is the Median Hourly Ambulatory Heart Rate Range Helpful in Stratifying Mortality Risk among Newly Diagnosed Atrial Fibrillation Patients?
Source: J Pers Med. 2021 Nov 14;11(11):1202. doi: 10.3390/jpm11111202 (PMC8622712; doi:10.3390/jpm11111202)
Supplement: Supplementary file 1 [file jpm-11-01202-s001.zip]

Archive with 1 entries (1 files):
- jpm-1461501-supplementary.pdf
